# Supplementary material for: Web-Based Graphic Representation of the Life Course of Mental Health: Cross-Sectional Study Across the Spectrum of Mood, Anxiety, Eating, and Substance Use Disorders
Source: JMIR Ment Health. 2020 Jan 28;7(1):e16919. doi: 10.2196/16919 (PMC7013650; doi:10.2196/16919)
Supplement: Multimedia Appendix 5 [file mental_v7i1e16919_app5.xls]

## Sheet: MultiMedia_Appendix5_Participan
Modified ID	How was your experience of completing the life chart?	What did you like about it?	What did you dislike about it?	How helpful was completing the life chart in better understanding your mental health?	What was helpful about it?	What was not helpful about it?	How likely would you be to recommend the task to others with mental health concerns?	Is there anything else you think we should know about your experience of completing the life chart?
1	Pleasant	walk down memory lane	bad at remembering dates	Not at All	NA HC	NA HC	Moderately	nothing
2	Pleasant	Subject doesn't remember anything she liked about it.	Subject disliked how frustrated she felt when she couldn't remember dates of memories.	Moderately	Subject states that it is helpful to go back and remember memories that have impacted you. When you reflect on the memories you can note whether they had a positive or negative impact on your behaviors.	Subject doesn't remember what she found not helpful about it.	Extremely	Subject states that past memories give insight into our decision making process and life charting could help others understand that.
3	Very Pleasant	Brought back good memories!	Nothing, it was a fun experience.	Slightly	I think I have a pretty good understanding of my mental health already.	I didn't think it was 'not helpful'.	Extremely
4	Pleasant	Subject states it was therapeutic to talk about her past events.	Subject could not note anything she disliked about life charting.	Moderately	Subject states that life charting showed her a new perspective on her life.	Subject could not think of anything she thought was not helpful about life charting.	Moderately	Subject had nothing additional to add.
5	Neutral	nothing	nothing	Slightly	nothing	nothing	Moderately	nothing
6	Neutral	Subject could not think of anything she liked about life charting.	Subject stated she disliked how dry the interview was.	Slightly	Subject could not think of anything that was helpful in completing a life chart.	Subject could not think of anything that was not helpful about completing a life chart.	Not at All	Subject states that the life charting interview should be administered differently. Subject felt that the interviewer just wanted to 'get through it' just so they could check a box saying they have completed it. Subject states because of the way it was ad
7	Pleasant	can't remember	can't remember	Not at All	NA HC	NA HC	Slightly
8	Pleasant	I enjoyed reflecting on my past life experience	I would have liked to go further in depth on moods felt during that period.	Moderately	It highlighted key triggers in my development as well as substance use that may have contributed to issues with my mental health.	N/A	Extremely	I feel it is helpful for individuals to reflect on their history and on what may have contributed to their mental health issues.
9	Pleasant	Subject states he liked remembering the good things that happened in his life.	Subject could not think of anything he disliked about life charting.	Somewhat	Subject states that life charting helped him process his life.	Subject couldn't think of anything that was not helpful about life charting.	Somewhat	N/A
10	Unpleasant	Nothing	All of the questions that there were impossible answers to, like how many cigarettes or drinks have you had over your whole life. No one can answer that!'	Somewhat	'It took one question to hash open my upcoming, and it made me think that if one question could open my mind that much that seeing a psychiatrist could be helpful.' Helped her understand her parents mental health disorders better. 'It makes it easier to	'All the questions asking to quantify how many times you've done certain things your whole life.'	Somewhat
11	Pleasant	Subject stated she liked reflecting on her past.	Subject stated she disliked having to talk about painful memories.	Moderately	Subject thought it was helpful to look at her behavior patterns and the outcomes of her behaviors.	Subject could not think of anything that was not helpful.	Extremely	Subject stated she enjoyed doing her life chart with the interviewer because she created a safe place where she could be vulnerable.
12	Pleasant	liked the interviewer	had no timeline in head	Not at All	no		Somewhat	tihnks it would be beneficial for someone to go over copy with her
13	Neutral	Cool to see what he could remember and piecing everything together.	None	Moderately	Knowing where's he's come from and how things have impacted him along the way.	None	Extremely
14	Very Pleasant	Subject states she enjoyed being interviewed by the interviewer.	Subject could not state anything she disliked about life charting.	Not at All	Subject states she did not find anything helpful because she gained all this insight previously from therapy.	Subject states she did not find anything helpful because she gained all this insight previously from therapy.	Not at All	Subject that the interview was too long.
15	Pleasant	Subject states that she liked being interviewed by the interviewer.	Subject states she disliked having to go over negative memories.	Slightly	Subject states it was helpful to see the patterns in her moods.	Subject could not think of anything that was not helpful about life charting.	Moderately	Subject did not have anything additional to add.
16	Neutral	Loved that it's being recorded and going to help hopefully understand the mind body and soul more.	It's hard sharing with strangers.	Moderately	Reflection; seeing how much I have gone through and am still here.	Also seeing how much I've gone through	Extremely	It's hard to figure out the specifics (ie. numbers, dates) which was frustrating. Mental health is already hard with memory, so that was frustrating.
17	Pleasant	Subject liked feeling that somebody was interested in her life.	Subject disliked having to talk about her abuse history.	Somewhat	Subject thought that letting some 'toxic things out' was helpful for her.	Subject could not think of anything she found not helpful about life charting.	Moderately	Subject had no additional comments.
18	Neutral	Subject doesn't remember anything she liked about the life charting.	Subject disliked having to talk about negative memories.	Slightly	Subject states it was helpful to revisit old memories and getting a chance to talk through them.	Subject could not think of anything she found not helpful about life charting.	Slightly	Subject notes life charting could be a great tool for individuals who need to talk through some things.
19	Pleasant	It gave insight onto past experiences. Remembering good things he has not thought about in a long time.	Too Long, repetitive questions. Prompts were vague.	Somewhat	Helped process negative events.	Nothing	Somewhat
20	Pleasant	Subject liked that he got to sit down and tell his story without holding back.	Subject stated he disliked that he made his interviewer cry.	Moderately	Subject states that he liked that is was a 'verbal journal' of his life. Subject liked how he got to listen to his story for the first time as somebody was listening to him.	Subject did not list anything he found not helpful about it.	Extremely	Subject states that 'speaking my story was powerful'.
21	Neutral	There were good things I got to remember.	There were bad things that made me sad to remember.	Moderately	Reflecting on all the memories that make up her life gave her perspective on why she's struggled with depression but also made her appreciate how resilient she has been in spite of those things.	None	Extremely	The rapport between the participant and the interviewer needs to be established before doing the Lifechart; for her, she didn't mind sharing her personal information but she can imagine how people who are less comfortable with sharing vulnerable informati
22	Neutral	Subject liked verbalizing what she has been through.	Subject disliked having to talk about hard subjects.	Extremely	Subject thought it was helpful to reflect on how resilient she has been throughout her life.	Subject wished she would of gotten a print out of the information and for someone to go over that information with her.	Extremely	Subject had nothing additional to add.
23	Pleasant	therapeutic	nothing disliked	Slightly	inshight		Moderately
24	Pleasant	Subject liked thinking about the key moments that influenced her life.	Subject notes nothing she disliked about life charting.	Slightly	Subject liked diving a little deeper into aspects of her life that she hadn't yet explored.	Subject couldn't think of anything that was not helpful about life charting.	Somewhat	Subject had nothing additional to add.
25	Pleasant	Reflecting on things he had purposely tried to not think about.	Not being able to remember certain details about memories because he hadn't thought about them in a long time (ie. times and details)	Extremely	Realizing trauma that he's been through could play a role in some of his feelings; realizing 'I'm not an idiot for feeling this way.'	None	Extremely
26	Neutral	Subject liked that it made her think of memories that she had forgot about.	Subject disliked talking about the negative events that have happened in her life.	Slightly	Subject states it was helpful to think about her family dynamics.	Subject couldn't think of anything that was not helpful about life charting.	Somewhat	Subject had nothing additional to add.
27	Pleasant	Talking to someone about memories; has a hard time remembering doing it.	None	Moderately	Nothing specific	None	Extremely
28	Pleasant	Subject liked that life charting gave her time to focus on the positive aspects of her life.	Subject disliked having to talk about the negative events that occurred throughout her life.	Somewhat	Subject could not think of anything she liked or disliked about life charting.	Subject could not think of anything she liked or disliked about life charting.	Somewhat	Subject had nothing additional to add.
29	Neutral	None	None	Not at All	None	None- states she's already processed through during therapy	Not at All
30	Pleasant	Forced him to focus on certain events in his life	The emotional response of completing it	Somewhat	Focused him on specific events that he needed to reconcile in some way	None	Moderately
31	Neutral	n/a	n/a	Somewhat	n/a	n/a	Somewhat
32	Neutral	Nothing	Nothing	Not at All	'I don't know, I just don't remember a lot'	Nothing	Moderately
33	Neutral	Subject cannot remember anything he liked about life charting.	Subject states he didn't like having to share his story with a stranger.	Not at All	Subject states he can't think of anything that was helpful in regards to life-charting.	Subject does not remember anything he found not helpful about the life charting process.	Somewhat	Subject did not list additional information.
34	Pleasant	Subject states she liked being able to have someone listen to her story as well as getting to hear aloud her story.	Subject states she disliked 'feeling raw', subject notes it is uncomfortable to have someone type notes while being so vulnerable.	Extremely	Subject states it was helpful to hear herself speak her life story it allowed her to gain '3rd party insight'.	Subject could not think of anything that was not helpful about life charting.	Moderately	Subject notes that the discomfort of life charting was worth the insight she gained.
35	Pleasant	old memories	nothing	Extremely	breaking into time periods and how she felt at that stage of her life	nothing	Extremely	nothing
36	Very Pleasant	Subject liked talking about her life stories.	Subject couldn't think of anything she disliked.	Not at All	Subject states that she couldn't think of a reason that life charting was helpful or not helpful.	Subject states that she couldn't think of a reason that life charting was helpful or not helpful.	Slightly	N/A
37	Very Pleasant	Enjoyed looking back on memories	n/a	Not at All	N/A	N/A	Moderately	N/A
38	Pleasant	Subject could not remember anything she like or disliked about life charting .	Subject could not remember anything she like or disliked about life charting .	Not at All	Subject could not provide insight about what was helpful or not helpful about life charting.	Subject could not provide insight about what was helpful or not helpful about life charting.	Extremely	Subject had a hard time being able to separate the life charting experience from the other tasks she completed. Subject answered questions with a lot of difficulty.
39	Unpleasant	Subject liked that the interviewer made her feel comfortable.	Subject disliked having to talk about painful subjects.	Somewhat	Subject thought it was helpful to have a mood rating associated with each life event.	Subject wished she was given referrals as part of the life charting process. It brought up a lot of past issues but didn't give her an outlet to process them like it would in therapy.	Somewhat	Subject had nothing additional to add.
40	Neutral	Remembering things she hadn't thought about in years that were positive	Remembering things she hadn't thought about in years that were difficult.	Somewhat	Understanding that what happened to her as a child is part of the reason she reacts to things the way she does now.	Nothing	Extremely
41	Very Pleasant	nothing	nothing	Not at All	NA	NA	Moderately	nothing
42	Pleasant	Remembering some of the things that have happened.	Nothing.	Moderately	Understanding her history and how it affects her now.	Nothing	Moderately
43	Pleasant	Bringing up old memories	Nothing	Moderately	Remembering good memories he hadn't thought of in a long time.	Nothing	Slightly
44	Pleasant	more fluid narrative	nothing	Moderately	enlightening, hear the story	can't remember	Somewhat
45	Pleasant	cant remember	cant remember	Moderately	process of ust talking about life	nothing was not helpful	Extremely	program helpgu,l
46	Neutral	Nothing	That she had to share her life story; It was hard telling a stranger	Not at All	It would be helpful for younger people or helpful for people with mental health concerns. Younger people are still trying to figure themselves out.	'You already know everything about your life! Well, I guess some people don't.'	Extremely
47
48	Neutral	Subject stated she liked 'making sense of my life' and getting a chance to write my life story.	Subject states she dislikes have to talk about such hard subjects.	Moderately	Subject states that life charting gave her insight on her behaviors.	Subject could not list any that was not helpful about life charting.	Extremely	Subject states that life-charting taught her a lot about herself and her story.
49	Neutral	Subject couldn't think of anything he liked or disliked about life charting.	Subject couldn't think of anything he liked or disliked about life charting.	Slightly	Subject states it was insightful to remember events in chronological order of their happenings.	Subject did not find anything not helpful.	Slightly	Subject had nothing additional to add.
50	Neutral	It was good to talk about and she understood the point of it, brought up feelings she hadn't had the chance to open up about or talk about to anyone	Nothing- other than it can be hard to recall details	Moderately	Start to see how some things from the past affecting current things going on in your life; how past history has shaped you.	It might bring up traumatic events for people who have them and make them uncomfortable.	Moderately
51	Neutral	worth doing, enjoyed doing it but didn't like the way it made her feel	talking about some of the unpleasant things. makes her feel chaotic and overwhelmed, worthless and negative	Extremely	She always feels like she let her kids down, seeing everything lined up causes her to see	Didn't like talking about abusive boyfriend, caused her nightmares. It wasn't helpful.	Extremely	No
52	Pleasant	Enjoyed being able to reminisce and quantify/qualify feelings about events in the past.	Some things were not able to be added because there was no where to put them	Somewhat	Being able to put emotions and feeling with specific events makes it easier to talk about and reflect on the past		Moderately	I would like to keep up with this, maybe informally through a journal or documenting some way.
53	Unpleasant	Remembering the good things that she'd forgotten about	Remembering the things that were really sad	Somewhat	Realizing all the things that happened and that she's still here	Nothing	Moderately
54
55	Neutral	Subject doesn't remember anything he liked or disliked about life charting.	Subject doesn't remember anything he liked or disliked about life charting.	Somewhat	Subject could not remember anything he found helpful or not helpful.	Subject could not remember anything he found helpful or not helpful.	Moderately	Subject could not think of anything to add.
56	Neutral	Subject did not have anything to add, subject did not fully remember doing the life charting interview.	Subject did not have anything to add, subject did not fully remember doing the life charting interview.	Somewhat	Subject did not have anything to add, subject did not fully remember doing the life charting interview.	Subject did not have anything to add, subject did not fully remember doing the life charting interview.	Somewhat	Subject did not have anything to add, subject did not fully remember doing the life charting interview.
57	Unpleasant	Subject liked telling someone her life narrative.	Subject could not think of anything she disliked.	Slightly	Subject thought it was helpful to tell someone her life story.	Subject could not think of anything that was not helpful about life charting.	Slightly	Subject had nothing additional to add.
58	Neutral	Subject liked talking about his life with somebody.	Subject disliked talking about the negative aspects of his childhood.	Somewhat	Subject can't think of anything that was helpful or not helpful about life charting.	Subject can't think of anything that was helpful or not helpful about life charting.	Not at All	Subject has nothing additional to add.
59	Neutral	Subject could not remember anything he liked or disliked about life charting.	Subject could not remember anything he liked or disliked about life charting.	Somewhat	Subject states that life charting provided him with some insight about how his past shaped him.	Subject could not think of anything that was not helpful about life charting.	Somewhat	Subject had nothing additional to say.
60	Pleasant	Not Really	Not Really	Slightly	Nothing	Nothing	Slightly
61	Neutral	good memories	bad memories	Moderately	discovering things about himself	nothing	Extremely
62	Pleasant	Subject noted that she liked looking back at her life.	Subject could not think of anything she disliked about life charting.	Slightly	Subject noted it was helpful to take time and reflect on her life. Subject notes she has never had to spend time and remember her life before.	Subject could not think of anything that was not helpful about life charting.	Somewhat	Subject did not have anything additional to add.
63	Neutral	remember and look back at things	nothing	Not at All	nothing	nothing	Moderately	hard to remember what events go in certain time periods.
64	Pleasant	formatted questions	nothing	Somewhat	nothing	nothing	Moderately
65	Pleasant	thinking back about the good memories	thinking about the bad memories	Somewhat	could identify triggers to mood	nothing	Extremely	see how triggers are related to mood state.
66	Neutral	nothing	thinking about bad events that happended	Somewhat	nothing	nothing	Moderately	nothing
67	Pleasant	being able to reflect on things	nothing	Not at All	NA HC	NA HC	Moderately	Nothing
68	Neutral	can't remember	nothing	Not at All	NA	NA	Somewhat	nothing
69	Pleasant	Subject like looking back on his life.	Subject states he can't remember anything he disliked.	Slightly	Subject states that life charting gave him a few 'a'ha moments' . Subject states it allowed him to gain additional self awareness.	Subject could not remember anything that was not helpful about life charting.	Somewhat	Subject had nothing additional to add.
70	Neutral	nothing	nothing	Not at All	nothing	nothing	Moderately	nothing
71	Very Pleasant	Subject states he liked life charting because it 'lets you see your life through a window'; allowed for him to do great reflection.	Subject stated there is nothing he disliked about life charting.	Extremely	Subject states it was helpful to get to talk through the events of his life then reflect back on them. Subject states life charting allowed for him to recognize coping mechanisms he developed through his life time.	Subject states there was nothing not helpful about life charting.	Extremely	Subject states that life charting is a great reflection tool for anybody, subject notes 'it would especially be helpful for recovering addicts'.
72	Neutral	Reflecting back on her life	Remember ages and dates	Somewhat	Seeing where points of trauma was	nothing	Moderately	nothing
73	Very Pleasant	liked the interviewer	hard to remember things	Somewhat	a time of events	nothing	Moderately	nothing
74	Pleasant	nothing	nothing	Somewhat	did not feel as bad as he thought he did	nothing	Moderately	nothing
75	Neutral	it was detailed	nothing	Moderately	how past life effects present life, problems carry over	nothing	Moderately	nothing
76	Very Unpleasant	don't like to focus on past	Interviewer was nice	Slightly	good to talk about past events	relieving bad memories	Moderately	nothing
77	Neutral	Subject states she liked talking to somebody that was non-biased.	Subject did not like how long the life chart interview was.	Moderately	Subject states it was helpful recalling events that she had forgotten or chosen not to remember.	Subject did not state anything she thought was not helpful.	Moderately	Subject did not state anything else.
78	Pleasant	Subject liked that life-charting gave him a new perspective on his life.	Subject states that he disliked the structure of the interview. Subject notes that the structure was rigid and did not allow for a natural flow.	Extremely	Subject thought it was helpful to be forced to examine his past memories and behaviors. Subject states that this process gave him more insight about himself.	Subject states he did not find the structure to be helpful. Subject notes that life charting was 'to date specific'. Subject states when he was unable to remember an exact date it was distressing.	Extremely	Subject states he would strongly encourage life charting to others because of the insight he gained.
79	Unpleasant	Enjoyed the interviewer - she was very kind and made the process easy.	Digging up emotional memories; the evening after she felt really anxious.	Moderately	Because she typically ignores those type of things, bringing them up and associating them with baggage that turns into unhealthy coping mechanisms helps her better understand who she is because she doesn't typically think about those things.	Nothing	Moderately	Nothing
80	Neutral	nice to talk about someone in a professional setting	nothing	Slightly	how many issues that she has, realized all the things that she has been through	nothing	Extremely	was hard emotionally. It would be nice to have a break and do other tasks and go back to it.
81	Neutral	Not that he recall	Nothing	Somewhat	overall image of his life	nothing that he remembers	Moderately	nothing
82	Unpleasant	Looking at the overview was uncomfortable	Seeing how she has come through things.	Extremely	looking at overview of life and you can get a snap shot	nothing	Extremely	nothing
83	Pleasant	Subject states he liked remembering the good memories from his past.	Subject states he disliked remembering bad memories from his past.	Extremely	Subject states it was helpful because it gave him more insight on his coping mechanism.	Subject states he didn't believe it was helpful to remember the 'bad stuff'.	Moderately	Subject states life charting was insightful and helped him learn a lot about himself.
84	Neutral	nothing	nothing	Not at All	NA HC	NA HC	Moderately	nothing
85	Unpleasant	I liked the fact that it did bring up memories because it gave me a chance to work through some things.	Some of the memories were hard to deal with.	Moderately	The memories gave me a chance to work through some things and just being aware of the triggers.	'Some of the memories that were bad, I dwelled on them for a while.'	Moderately
86	Very Pleasant	all done professionally	nothing	Moderately	nothing	nothing	Extremely	nothing
87	Pleasant	nothing	nothing	Slightly	nothing	nothing	Moderately	nothing
88	Neutral	Subject stated she liked talking about herself.	Subject stated she disliked being worried about disclosing information she ha never told anybody before.	Moderately	Subject stated it was helpful voicing her story.	Subject noted nothing was not helpful.	Moderately
89	Neutral	nothing	nothing	Extremely	nothing she remembers	nothing she remembers	Moderately	nothing she remembers
90	Neutral	Subject states she couldn't remember enough about her life charting to have examples about what she liked, disliked, found helpful, or did not find helpful.	Subject states she couldn't remember enough about her life charting to have examples about what she liked, disliked, found helpful, or did not find helpful.	Slightly	Subject states she couldn't remember enough about her life charting to have examples about what she liked, disliked, found helpful, or did not find helpful.	Subject states she couldn't remember enough about her life charting to have examples about what she liked, disliked, found helpful, or did not find helpful.	Slightly	Subject states she couldn't remember enough about her life charting to have examples about what she liked, disliked, found helpful, or did not find helpful.
91	Neutral	nothing	nothing	Not at All	NA	NA	Moderately
92	Very Pleasant	'It was pretty fun. I got paid to do it.'	Nothing	Somewhat	Talking about memories.	Nothing.	Somewhat
93	Very Pleasant	Subject remembers experience to be 'very pleasant' but can't remember what he liked or disliked about it.	Subject remembers experience to be 'very pleasant' but can't remember what he liked or disliked about it.	Moderately	Subject states that is was helpful to learn how 'not healthy' my eating habits were.	Subject cannot think of something about life charting that he found not helpful .	Extremely	Subject states the experience was beneficial and could allow for nothing but good things.
94	Pleasant			Extremely	its nice to be able to provide a rationale and have that verbal conversation and connection with a real person to give meaning to the other surveys		Extremely	I think this is an important part of the study
95	Neutral	Liked telling her story that is not involved in story because they will not have a reaction to it.	Stirs up trauma and anxiety.	Moderately	There are reasons why she feels the way she does.	Time consuming	Slightly	Help to have feedback. Comforting after this moment. "Day pass to the spa."
96	Neutral	nothing that sticks	nothing	Slightly	nothing	nothing	Moderately	nothing
97	Neutral	None- enjoyed working with the interviewer though, she made her feel really comfortable.	Providing a lot of personal details about her life to people she doesn't know.	Somewhat	Felt good to talk about it and get those things off her chest with someone who didn't really know her.	Nothing	Moderately
98	Pleasant	Subject couldn't remember anything she liked or disliked about life charting.	Subject couldn't remember anything she liked or disliked about life charting.	Slightly	Subject notes she thought it was helpful to see how strong she is and how she overcomes the bad things that happened.	Subject could not think of anything she found not helpful about life charting.	Moderately	Subject had nothing additional to add.
99	Unpleasant	Subject lists there was nothing she liked about life-charting.	Subject states she disliked remembering some of the bad parts of her life.	Not at All	Subject states there was nothing helpful about life-charting.	Subject states that life charting took too much time.	Somewhat	Subject states that some individuals might find life charting helpful if they had no insight on their mental health.
100	Pleasant	Talking through the events in my life felt relieving	Going through personal events with strangers	Extremely	Knowing that feeling depressed or down sometimes is normal baes off some of the events in my life	Not getting to dig deeper or have a plan for better mental health	Extremely
101	Unpleasant	Liked the interviewer and how she conducted it and her involvement.	Brought up unpleasant memories from childhood.	Moderately	Bring awareness to her anxiety and depression	Nothing	Extremely
102	Pleasant	Interesting	nothing	Somewhat	nothing	nothing	Moderately	nothing
103	Neutral	'Nothing'	'It's a lot of indepth questions.'	Not at All	'No'	'I'm pretty self aware of my issues, I'm just not ready to fix them until I'm ready, so not really helpful.'	Somewhat	No
104	Pleasant	not specifically	nothing	Not at All	NA	NA	Somewhat	It would be helpful to have it online,
105	Neutral	nothing	nothing	Not at All	NA HC	NA HC	Moderately	nothing
106	Pleasant	Trying to remember the memories she forgot from her childhood	Nothing	Somewhat	Trying to remember what her childhood was like in Chicago, especially between the years that she tried to black out.	Nothing	Somewhat
107	Neutral	thinking back on memories	nothing	Moderately	showed her the peaks and valleys in general.	nothing	Extremely	nothing
108	Pleasant	interesting to reflect back and remembering things	Nothing	Not at All	NA HC	NA HC	Extremely	Nothing
109	Neutral	Subject states that he liked having a time to reflect on his life.	Subject disliked how vague some of the questions were.	Somewhat	Subject notes it was helpful to have time to slow down and mindfully reflect on his life.	Subject could not think of anything not helpful about life charting.	Slightly	Subject had nothing additional to add.
110	Pleasant	Subject liked telling someone about her life that wanted to listen to what she was telling them.	Subject could not think of anything she disliked about life charting.	Somewhat	Subject states life charting was helpful because it allowed her to see 'why I am the way I am'.	Subject could not think of anything she found not helpful.	Moderately	Subject could not think of anything additional to add.
111	Neutral	good memories	unsettling questions	Moderately	analyze feelings that he had at the time	nothing	Moderately	nothing
112	Very Pleasant	nothing	wish he would have known ahead of time what the questions were	Not at All	NA HC	NA HC	Moderately	nothing
113	Neutral	Good to look back at memories.	Sometimes the memories aren't that necessarily great.	Slightly	None	None	Slightly
114	Neutral	Interesting to talk about that stuff because it's not usually stuff you discuss.	Talking about bad stuff makes you feel bad.	Not at All	Didn't get a lot of self-analysis out of it.	Nothing was unhelpful, but it just didn't feel helpful either.	Moderately
115	Unpleasant	Subject couldn't answer.	Subject disliked having to go over some of her uncomfortable history with somebody.	Moderately	Subject liked feeling like she had more insight on herself.	Subject couldn't answer.	Moderately
116	Pleasant	find it interesting to go back and look at past events	nothing	Not at All	NA	NA	Moderately	nothing
117	Pleasant	it was nice to think back on the good things in my life	Talking about my ex-boyfriend/cheating	Slightly	I feel that sometimes talking about things makes past issues better		Moderately
118	Pleasant	Not really	Nothing	Moderately	thinking about all the things she has been through in her life and sees a connect with her mood.	Nothing	Extremely	Nothing
119	Pleasant	Subject notes she liked being prompted by questions to come up with her life story.	Subject could not not think of anything she disliked.	Somewhat	Subject thought life charting was helpful in giving her insight around her current behaviors.	Subject could not think of anything that she found not helpful.	Extremely	Subject states that everybody needs needs a chance to sit back and remember her life.
120	Neutral	Subject liked working with interviewer, saying 'she was very pleasant'.	Subject notes she disliked having to remember negative memories.	Moderately	Subject thought it was beneficial to see how past events effected the person she is today.	Subject can't think of anything that was not helpful about life charting.	Extremely	Subject had nothing additional to add.
121	Pleasant	Subject noted she liked getting a chance to talk about herself.	Subject stated she disliked having to remember dates.	Not at All	Subject couldn't of anything she found helpful or not helpful about life charting.	Subject couldn't of anything she found helpful or not helpful about life charting.	Somewhat	Subject had nothing additional to add.
122	Pleasant	Subject liked remembering good memories from his past.	Subject could not think of anything he disliked.	Not at All	Subject noted that he didn't find it helpful because he is already very self-aware. Subject notes that life charting could be beneficial for individuals who are not self-aware or do not have insight on their lives.	Subject noted that he didn't find it helpful because he is already very self-aware. Subject notes that life charting could be beneficial for individuals who are not self-aware or do not have insight on their lives.	Somewhat	Subject thinks that life charting has a purpose with individuals with mental health issues, and can provide insight to them.
123	Pleasant	Subject doesn't remember anything she liked about it.	Subject disliked how challenging some of the questions were, like trying to remember how an event effected her mood.	Not at All	Subject states she didn't life charting helpful.	Subject notes 'it wasn't an eye opening experience'. Subject states she didn't feel like she gained any additional insight into herself.	Not at All	Subject did not state any additional comments.
124	Neutral	Subject states she liked being interviewed by the interviewer. Subject states that the interviewer was a good 'sounding board' and she presented herself in a way that was 'understanding and without judgement'.	Subject states she disliked that life charting 'stirred up some stuff' from her past.	Somewhat	Subject states life charting was helpful because it allowed for her to look at things objectively.	Subject could not think of anything that was not helpful.	Moderately	Subject did not have anything additional to add.
125	Neutral	nice to reflect on life	unpleasant things from the past	Somewhat	in general	nothing	Moderately	nothing
126	Pleasant	Subject states she liked that she could answer all the questions that were asked.	Subject stated she liked that the structure asked questions around an age range.	Moderately	Subject states that life charting helped her realize that she had been struggling with depression her whole life.	Subject couldn't think of anything she disliked about life charting.	Extremely	Subject notes that life charting could be helpful for others who need insight into their mental health.
127	Neutral	It was good to pinpoint certain things and think of my life broke down in that way.	Nothing really, other than I don't like getting emotional or crying, but I think that was therapeutic.	Moderately	Getting it out and talking about certain things with someone who is not involved in my life/an outsider with no bias or ties to anything and can just listen.	Nothing	Extremely
128	Neutral	nothing really	Nothing really	Somewhat	Good to talk about past events	Hard to remember dates.	Moderately
129	Very Pleasant	Subject states she enjoyed having the time set aside to reflect on her life.	Subject could not think of anything she disliked about life charting.	Extremely	Subject stated it was helpful to realize how much she has conquered in her life and understand how resilient she has been.	Subject could not think of anything that was not helpful about life charting.	Extremely	Subject states that life charting provided an ' important awareness of where I have been'.
130	Unpleasant	Subject states there is nothing she liked about life charting.	Subject states she got very frustrated when she could not remember details that applied to the questions that were being asked.	Not at All	Subject states she did not find anything helpful about life charting.	Subject states that the interview made her feel that her whole life has been unhappy.	Slightly	Subject states that life charting was not the best experience for her but recognizes that it might be a positive experience for others.
131	Very Pleasant	talk about life	nope	Somewhat	knew already insight		Moderately	some people it would be difficult
132	Pleasant	Subject liked talking to someone one-on-one.	Subject couldn't think of anything she disliked about life charting.	Extremely	Subject thought it was helpful to be able to express herself in a non-judgmental atmosphere.	Subject could not think of anything that was not helpful.	Extremely	Subject had nothing additional to add.
133	Pleasant	Subject states she like remembering positive memories in her life.	Subject states she disliked having to talk about her father's death.	Not at All	Subject states she did not find anything helpful about it.	Subject thought it was not helpful because she already knew everything she was talking about.	Not at All	Subject notes that life charting is 'not a big deal'.
134	Neutral	None	None	Not at All	Nothing	States he doesn't really remember most of it.	Not at All
135	Unpleasant	Subject could not identify anything she liked about life charting.	Subject states she disliked bringing up old memories.	Somewhat	Subject states life charting has made her aware of how long she has been dealing with depression.	Subject could not think of any reasons why life charting was not helpful.	Somewhat	Subject had nothing additional to add.
136	Neutral	Subject can't remember anything she liked or disliked about life charting.	Subject can't remember anything she liked or disliked about life charting.	Slightly	Subject states that life charting helped her process some of her negative memories.	Subject couldn't list anything she found not helpful.	Slightly
137	Unpleasant	Subject states she enjoyed reminiscing on positive childhood memories.	Subject states she disliked talking about negative memories. Subject notes her father had just died before she began life charting and she felt it was too soon to have to talk about her dad's death.	Somewhat	Subject states it was helpful to process her hard memories with somebody.	Subject states it was not helpful having to talk about her father's passing so close to his death.	Moderately	Subject listed none.
138	Very Pleasant	Subject liked 'putting everything out there into the world to a neutral person'.	Subject could not think of anything she disliked.	Extremely	Subject states it was helpful to 'realize how events have shaped me into the person that I am now'. Subject states that life charting also allowed her to see patterns happen in her life.	Subject could not think of anything she did not find helpful.	Extremely	Subject states she had a very positive experience completing her life chart but believes that life charting might be extremely hard for individuals with 'more traumatic' events.
139	Unpleasant	Subject states she liked 'getting it all out there'. Subject stated once she told someone her life story she felt as though she 'took a load off'.	Subject states that she disliked having to tell somebody extremely personal details of her life. Subject states she didn't understand why some of the questions where applicable.	Moderately	Subject states that life charting provided to insight into 'some of my tendencies'.	Subject could not think of a reason why life charting was not helpful.	Moderately	Subject states she believes that interviews should be done in inviting warm spaces that make subjects feel safe to feel vulnerable.
140	Very Pleasant	Subject states she liked talking to the interviewer since she was so easy to talk to.	Subject did not note anything she disliked.	Slightly	Subject states it was helpful to remember some suppressed memories.	Subject couldn't think of anything that was not helpful about life charting.	Moderately	Subject had nothing additional to add.
141	Neutral	Subject stated he was neutral and couldn't think of anything he liked or disliked about the life chart experience.	Subject stated he was neutral and couldn't think of anything he liked or disliked about the life chart experience.	Slightly	Subject stated he thought life-charting was slightly helpful in the fact it allows him to analyze his past behaviors.	N/A	Moderately	N/A
142	Neutral	Subject could not remember anything she liked or disliked about life charting.	Subject could not remember anything she liked or disliked about life charting.	Slightly	Subject could not remember anything she found helpful or not helpful about life charting.	Subject could not remember anything she found helpful or not helpful about life charting.	Slightly	Subject had nothing additional to add.
143	Neutral	Subject noted she liked doing her interview with the interviewer.	Subject could not think of anything she disliked about life charting.	Somewhat	Subject noted that reflecting on her past gave insight into what she considers her 'triggers'.	Subject notes she did not believe that it was helpful to bring of the negative aspects of her life.	Moderately	Subject had nothing additional to add.
144	Pleasant	Helped her understand her depression a lot more because she had never sat down and reviewed the different events in her life that may have contributed to it.	Nothing	Extremely	Made her understand herself and her depression better.	Nothing	Extremely
145	Neutral	Subject liked that the interview allowed her to see 'the big picture' of her life.	Subject states it was frustrating to have to remember precise details about her life.	Moderately	Subject stated that life charting allowed for her to gain perspective on her life.	Subject states she wished she could drive further into some of the questions but felt as though she didn't have the time.	Extremely	Subject states that life charting was a great way to process her life.
146	Neutral	Subject liked remembering positive memories she forgot about.	Subject could not think of anything she disliked about life charting.	Somewhat	Subject states it was helpful to learn where some of her behaviors originated from.	Subject could not think of anything that was not helpful about life charting.	Slightly	Subject states that life charting might be 'more effective' on other individuals.
147	Neutral	Remembering stuff that happened	None	Extremely	Uncovering stuff that she hadn't thought about and putting puzzles together	None	Extremely
148	Pleasant	Subject states he liked remembering positive memories.	Subject states that there was nothing he disliked about life charting.	Moderately	Subject states it is helpful to reflect on positive memories.	Subject couldn't think of anything that was not helpful about life charting.	Somewhat	Subject did not add anything about life charting.
149	Pleasant	Subject states that the life chart interview broke it down into more bearable sections like 'Young adult years'.	Subject states she disliked how long the interview was, subject notes that the life charting process was overwhelming at times.	Moderately	Subject states that the process but a health perspective on the good and bad times of her life. Subject states that life charting allowed her to have more insight on her behaviors.	Subject could not think of anything that was 'not helpful'.	Somewhat	none
150	Neutral	Subject states that he didn't like or dislike anything about life charting. Subject notes it was a completely neutral experience for him.	Subject states that he didn't like or dislike anything about life charting. Subject notes it was a completely neutral experience for him.	Not at All	Subject notes that life charting was not at all helpful.	Subject states that life charting was not helpful at all because he already knew everything that he was being asked to reflect on.	Slightly	Subject did not list any additional information about life charting.
151	Neutral	Subject states that she liked remembering fond memories.	Subject stated she didn't like that she couldn't remember some of the answers to the questions they were asking.	Somewhat	Subject could not list something she thought was helpful.	Subject stated she did not think it was helpful that she was expected to remember things from her birth.	Somewhat	Subject states that life charting maybe helpful in a different environment but thought it was frustrating at times.
152	Pleasant	Subject states he liked reminiscing on positive memories.	Subject could not think of anything he disliked about life charting.	Somewhat	Subject states, he believed it was helpful to be able to speak his life story aloud to someone who didn't know him personally.	Subject could not think of anything that was not helpful about life charting.	Somewhat	Subject stated he enjoyed life charting but it didn't provide insight on anything he didn't already know about himself.
153	Pleasant	Subject states that it was empowering to get to tell his story.	Subject could not think of anything he disliked about it.	Moderately	Subject states that it was helpful to reflect on good memories form the past.	Subject could not think of anything he found not helpful.	Moderately	Subject could not think of anything additional to add.
154	Neutral	Subject liked that life charting gave her a new perspective on her life.	Subject couldn't think of anything she disliked about life charting.	Extremely	Subject thought it was helpful to use the knowledge she gained in life charting to take to her therapist so they can discuss this new perspective with her.	Subject couldn't think of anything she thought was not helpful.	Extremely	Subject did not wish to add anything additional.
155	Neutral	Subject states there is nothing she liked nor disliked about life charting.	Subject states there is nothing she liked nor disliked about life charting.	Not at All	Subject denies that anything was helpful about life charting.	Subject notes that life charting was not helpful because 'it was telling me things I already knew about myself'.	Slightly	Subject states that life charting did not provide any additional insight or reflections on her life. Subject stated 'it was like therapy but with no new reflections' .
156	Neutral	Nice going through life and reflecting on things from the past	Didn't like having to rate memories in terms of numbers; hard to quantify feelings towards certain events as numbers.	Slightly	Puts things into perspective a little bit; remembering what what important in certain periods of time in life.	If you're younger, you have less memories to go through so you get less feedback overall from it.	Not at All
157	Very Pleasant	Subject stated he liked having insight about his trauma history.	Subject stated he didn't feel prepared to answer all of the questions. Subject stated the timelines were hard for him.	Extremely	Subject stated he liked having insight about his trauma history.	N/A	Extremely	N/A
158	Very Pleasant	Subject liked getting to be vulnerable with an unbiased individual.	Subject stated it is hard to come up with answers to some of the questions.	Somewhat	Subject liked getting to be vulnerable with an unbiased individual.	Subject couldn't think of something he qualified as being unhelpful.	Extremely	Subject states that life charting helps you be honest with yourself.
159	Pleasant	Subject states she liked talking to individuals who are compassionate and professional.	Subject states she disliked 'having to face questions that were dead',	Extremely	Subject states it was helpful to get to talk about her past.	Subject thought the interview too structured at times.	Not at All	Subject states that she wouldn't recommend life charting for individuals unless they understand it is solely for data collection and not for therapy.
160	Unpleasant	Subject did not like anything about life charting.	Subject disliked that it 'drudge up memories'.	Not at All	Subject notes it was helpful to learn how events in her childhood contributed to her behavior.	Subject did not think it was helpful to feel 'put on the spot'	Slightly	Subject did not have anything additional to add.
161	Pleasant	Subject liked remembering good memories in his life.	Subject disliked feeling frustrated when he was unable to give precise dates.	Slightly	Subject thought it was helpful to 'get to know my story'.	Subject could not think of anything that was not helpful.	Extremely	Subject had nothing additional to add.
162	Neutral	Enjoying seeing a retelling of my life events	Talking about past drug use	Somewhat	Helping identify triggers for drug use	Hard to remember dates	Somewhat
163	Very Pleasant	Subject states he liked the opportunity to review his life.	Subject states there is nothing he disliked about it.	Moderately	Subject stated he thought he has gained insight on who he was through that experience.	Subject did not find anything not helpful about it.	Moderately	Subject had nothing additional to add.
164	Pleasant	Subject states she liked remembering positive events in her life.	Subject cannot think of anything she disliked about life charting.	Somewhat	Subject states she thought it was helpful to be asked questions about her life, subject states the questions that were asked helped triggered memories that she had forgotten.	Subject could not think of something that was not helpful about the experience.	Somewhat	Subject had nothing else to add.
165	Pleasant	Can't recall anything specific about it	Nothing in particular	Slightly	Recall things that you haven't thought about in a while.	None	Somewhat
166	Neutral	Subject liked remembering happy memories from her life.	Subject stated she disliked remembering bad memories from her life.	Somewhat	Subject states it allowed her to understand 'why I am the way I am'.	Subject could not think of anything that was not helpful about life charting.	Moderately	Subject had nothing additional to add.
167	Pleasant	Jogged memory on things he hasn't thought about in a while.	Nothing in particular	Moderately	Helped remind him of things he hasn't thought about in a while.		Moderately
168	Very Pleasant	Nice interviewer	Super long	Not at All	No	No	Moderately	Nothing
169	Unpleasant	Fun opportunity to go back and remember things	'Slightly unpleasant' Revisiting things you'd rather not revisit.	Somewhat	Start putting together a lot of little things to see the big picture.	Nothing	Moderately
170	Very Pleasant	Subject states she liked talking to the interviewer.	Subject states there is nothing she disliked about life charting.	Extremely	Subject thought it was helpful to learn how certain experiences in her life impacted her behaviors.	Subject wished that she would of received more feedback, like you would find in a therapy session.	Extremely	Subject states that her experience was so positive that she has recommended it to friends.
171	Neutral	nothing	nothing	Somewhat	nothing	nothing	Moderately	nothing
172	Pleasant	Subject notes she liked sitting one on one and talking to someone.	Subject disliked having to remember details that she forgot about, subject states it was frustrating.	Extremely	Subject states is was 'helpful to understand the road I traveled' .	Subject did not note anything that was not helpful.	Somewhat	Subject states that while life charting was insightful for her, it might not be the best fit for other participants.
173	Pleasant	doctor was very sweet and even though having to bring up some dirt in my life she made me think of the good times	never really like bringing up the past	Somewhat	made me realize that alot was events around me that influenced me to feel negative		Moderately
174	Neutral	How nice the lady was	Talking about traumatic stuff	Moderately	Connecting the dots		Moderately
175	Unpleasant	no	structured mood questions were hard	Not at All	no	no	Slightly	because everybodys different
176	Pleasant	First time he got to just talk about his life	nothing	Moderately	Just talking about it - feels like he can deal with it now better than before	nothing	Extremely	N/A
177	Neutral	Felt good to talk about memories and get them off her chest.	Talking about bad memories. feels like she caused problems for herself. It felt like the interview last for 2 days.	Slightly	making her think about thinking about events	nothin	Extremely	nothing
178	Unpleasant	there was nothing she liked	Thinking about bad events in her past	Not at All	nothing	did not see the point of completing life chart	Not at All	did not see the purpose in completing it.
179	Pleasant	The interviewer was very calm and easy to talk to. It was nice to just get it all out in a manner that didn't dig too deep.	Having to think about all the emotion and feelings surrounding those times.	Extremely	Shows patterns and that I'm still here so reaffirms my strength.	NA	Extremely	It felt healthy to purge all in one session. Being able to skim details but have to process all the deep feelers.
180	Neutral	'Discussed features of my life'	'Some bad memeories'	Not at All	n/a	'I was already aware of my mental health'	Slightly
181	Pleasant	fond memories	bad memories	Moderately	Understands that he is healthy	does not apply	Moderately	nothing
182	Pleasant	Getting to explain who I am and not just giving close enough ratings		Moderately	I never put things in a time line and actually thought about how they made me feel		Extremely
183	Neutral	Subject liked how professional the interviewer was.	Subject disliked having to talk about uncomfortable memories.	Somewhat	Subject could not think of anything she found helpful or not helpful about life charting.	Subject could not think of anything she found helpful or not helpful about life charting.	Somewhat	Subject had nothing additional to add.
184	Pleasant	nice to reflect back on life experiences overall	its lengthy- takes some time to do it	Moderately	somethings she had felt like she was unaware of them, saying it was subconscious and now sees how it was happening		Extremely	helps a person to know themselves and establish stability and think about why you do the things you do. Helps to look at things from a bigger picture.
185	Neutral	Get to think about past memories.	Reminder of certain negative events.	Slightly	I could correlate my mood with certain events.	n/a	Slightly	n/a
186	Very Unpleasant	it was reflective	it was reflective	Moderately	how much that she loved school and it was a safe place and now she is going to teach.	nothing	Somewhat	It would be nice to have someone to talk with after to process it.
187	Pleasant	Helped her reevaluate things.	None	Moderately	Helped her get things off her chest	Nothing	Moderately
188	Neutral	Subject could not think of anything he liked or disliked about life charting.	Subject could not think of anything he liked or disliked about life charting.	Not at All	Subject states that life charting wasn't helpful for him.	Subject states he already knew everything that was being presented to him during life charting so he gained no additional insight.	Moderately	Subject states that life charting would be more helpful for people he knows who are 'messed up', subject states that life charting might provide them with some needed insight.
189	Neutral	Brought up good memories from the past	Having to talk about uncomfortable things	Somewhat	Helped her process and get through certain things; brought them up with her sponsor for continued growth	Nothing	Extremely
190	Unpleasant	Subject states he did not like life charting.	Subject states he disliked having to recall bad memories.	Somewhat	Subject states that it was helpful because it gave him a chance to learn more about himself.	Subject could not list something he thought was not helpful about life charting.	Extremely	none
191	Very Pleasant	It was nice to bring up childhood memories	Nothing	Somewhat			Moderately
192	Pleasant	open forum	nothing	Moderately	thinking about childhood years and what he had going on in his life	nothing	Extremely	no it was good, nice.
193	Pleasant	Subject states he liked working with the interviewer, and felt like he could open up to him.	Subject states he disliked going over sensitive subject from his past and notes that it 'touched a little bit of a nerve '	Somewhat	Subject could not list anything he found helpful or not helpful about life charting .	Subject could not list anything he found helpful or not helpful about life charting .	Somewhat	Subject states that he believes that life charting could be helpful to others but 'it depends on the person'. Subject notes he already had insight in on his life but if he didn't already have this insight that life charting would have been really helpful.
194	Neutral	Subject could not think of anything she liked about life charting.	Subject disliked not knowing what information was important to tell the interviewer.	Slightly	Subject could not think of anything that was helpful or not helpful about life charting.	Subject could not think of anything that was helpful or not helpful about life charting.	Somewhat	Subject did not have anything additional to add.
195	Pleasant	Thinking of positive/happy things that have happened in my life.	Memories of painful/negative things that have happened.	Slightly	Understanding how the things that have happened have affected me.	I feel like I am pretty self-aware of my feelings.	Moderately	No
196	Neutral	Nothing	Nothing	Not at All	None	None	Slightly
197	Neutral	Nice to think about certain memories	talking about self in not favorite thing to do		NA	NA	Slightly	It may be helpful to keep a journal with major life events.
198	Pleasant	Subject states she liked realizing how content she is with her life.	Subject states she disliked the monotonous nature of the interview.	Somewhat	Subject states that the structure was helpful because it made her think.	Subject couldn't identify anything that was not helpful about life charting.	Extremely	Subject states that life charting would be extremely helpful for those who need to process events in their life.
199	Pleasant	Enjoyed breaking down the his life into different time frames. Helps him sort out his major changes in his life and what the results of the major event were.	Nothing really.	Moderately	Helps to identify trauma and cause and effect from major life events. Also how to cope with what has happened in the past.	Hard to remember extract dates.	Extremely	None
200	Neutral	Subject states that he liked that life charting touched on his past history.	Subject states he disliked having to talk about the bad memories.	Somewhat	Subject states is was helpful to talk about his history to someone who is unbiased.	Subject could not think of anything that was not helpful.	Somewhat	Subject could not think of anything additional to ask.
201	Pleasant	interesting	nothing	Somewhat	Brought up memories things she forgot	nothing	Moderately	nothing.
202	Neutral	broken up into sections	taking about bad memories	Slightly	not sure	nothing	Moderately	it would be nice to think about answers for awhile.
203	Unpleasant		Created anxiety discussing these events	Moderately			Somewhat
204	Pleasant	nothing	bring bad stuff	Moderately	perspective on mental health, not alone	denies	Extremely	told friends
205	Neutral	nothing	to personal	Slightly	see things differently then he used to	nothing	Extremely	nothing
206	Pleasant	Thinking about things I don't normally.		Extremely	Reminding me of how much is in my past and I have to talk about.		Extremely
207	Very Pleasant	Subject states she liked talking to somebody.	Subject states that she thought the structure of the interview is too rigid.	Somewhat	Subject states that is was beneficial to focus on the good and the bad times/events separately. Subject notes 'it was good to see that my life hasn't always been in the grey area'.	Subject thinks it would of been more helpful to explore the mental/emotional effects of each event opposed to the concrete details of each event.	Moderately	Subject has nothing additional to add.
208	Pleasant	interviewer was pleasant	talking about ex-husband	Moderately	nothing in particular	nothing in particular	Moderately	nothing
209	Neutral	None- it was just questions	Brought up a bunch of bad memories	Slightly	Nothing	Nothing	Moderately
210	Pleasant	Subject reports feeling comfortable with interviewer. Joined mapping out major events in his life.	Subject reports not enjoying having to put rating on each major event. Struggled to reminder exact dates.	Somewhat	Helped to see where he has been and where he has progressed (with stopping his drug use habit)	Trying to recall memories about previous drug use was painful.	Somewhat	None
211	Neutral	Talking about past events	Did not enjoy having to remember dates	Somewhat	Helps process past events	Some events were hard to talk about	Somewhat
212	Unpleasant	'That It was only us two in the room'	'It seemed kind of invasive. Too many questions'	Somewhat	'I don't know that there was anything helpful about it'	'It was too much information'	Slightly	'It dig up all these old wounds without therapy or help'
213	Pleasant	Thought about happy memories	nothing	Not at All	does not apply	does not apply	Somewhat	nothing
214	Very Pleasant	Not really	Nothing	Moderately	nothing	nothing	Moderately	nothing
215	Neutral	liked the printed out picture of the life chart she was given. It was useful that it was broken in sections	remembering painful things	Somewhat	nothing	remembering bad events	Extremely	Highlighting major events in time frames
216	Neutral	some good memories	could not remember events in details	Somewhat	not personally	nothing	Somewhat	was interesting to put all the pieces of puzzle together.
217	Pleasant	Enjoyed talking about both the 'pros and cons' of each life period. Enjoyed talking about both the good and bad.	Nothing really	Moderately	Reminded subject about what things help trigger her drug use and what to avoid doing.	None	Moderately	None
218	Pleasant	liked to talk about her life history.	nothing	Somewhat	somewhat	nothing	Somewhat	nothing
219	Neutral	'Nothing really'	'Nothing really'	Not at All	Not helpful at all.	Talking about past mistakes and issues really don't help subject with current mood and symptoms.	Slightly	None
220	Pleasant	Interview is nice and personable	Pressure to remember important details in one sitting	Slightly			Somewhat
221	Pleasant	I liked the person charting my life.	Having to remember unfortunate things.	Somewhat			Somewhat
222	Neutral	'Sharing all the good and happy times'	Having to relive all the unpleasant memories.	Somewhat	'Going through in a linear way puts things in a more organized perspective'	Having to relive through all the unpleasant memories.	Extremely	'Seeing things in a linear way will help me. Also thinking about everything...I don't know'
223	Pleasant	Enjoyed talking and progressing past events.	None	Somewhat	Helps subject remember past events, both good and bad.	Nothing	Moderately	None
224	Neutral			Somewhat			Somewhat
225	Very Pleasant	enjoyed it	nothing	Not at All	NA	NA	Moderately	nothing
226	Pleasant	Talking about my life made me remember how thankful I am to be alive.	Recalling painful events from the past.	Extremely	It helped me understand why I acted the way I did when I was younger.		Extremely
227	Pleasant	Thinking about past old friendships, friendships that have lasted.	Thinking about nephew that was passing away. Important to remember him.	Not at All	NA	NA	Extremely	Nothing.
228	Very Pleasant	liked to talk and be listening to	bringing up bad events	Extremely	Being able to talk about issues	nothing	Extremely	very helpful feels better
229	Neutral	Very straight forward, not too difficult		Somewhat	Organizing events in life	n/a	Somewhat	nothing
230	Neutral	being part of the research, interviewer was nice	nothing, expected to talk about bad things	Extremely	helpful to put things in order	nothing	Extremely	Like to see how events changed her life
231	Very Pleasant	remembering fun memories	discussing unpleasant memories	Somewhat	fitting the pieces of my life together	nothing	Moderately
232	Neutral	remembering good events	nothing	Moderately	trust issues go back to childhood in 5th grade set a tone for future	nothing	Moderately	it was fun
233	Pleasant	going through major life events.	bad memories	Extremely	seeing how far she has came	nothing	Extremely	helpful over all new outlook.
234	Pleasant	nothing	does not remember things that have happened	Somewhat	nothing	nothing	Extremely	nothing
235	Neutral	Interviewer was extremely nice and pleasant to work with.	Having to think about the most difficult events of my past.	Moderately	Being able to discuss how my experiences contributed to my mental illnesses.	Nothing.	Moderately	No.
236	Unpleasant	reflecting on positive things	revisit painful memories	Slightly	thinking about the counseling he has been threw.	nothing	Moderately	Seeking answers to his mental health.
237	Pleasant	Past good events form the past	nothing	Not at All	NA does not apply	NA does not apply	Moderately	nothing
238	Very Pleasant	Subject liked to talk about his passed mistakes	Hard to remember dates.	Somewhat	More subject talks about it, he understands how much it effected his choices.	Nothing really	Moderately
239	Pleasant	'Nice to have timeline and organization of life events. Pleasurable company.'	Forgetting certain things	Moderately	Visualizing a graph of life events and mood ratings.	nothing	Extremely	'This could help lots of people with different kinds of problems. Being able to map certain time periods is beneficial.'
240	Neutral	Gave me opportunity to reflect on major contributing events in my life; to see where I've been and where I am now	I feel regret about lost years spent in my eating disorder and hating myself	Moderately	Same answer as 1a	It didn't ask about what values I grew up believing or what expectations I felt I had	Moderately	I think my ratings would be more accurate if I were to frame time periods around my emotions and experiences vs already designated time frames
241	Very Unpleasant	Nothing	Revisiting low points in life	Slightly	Nothing	Did not enjoy reliving past events.	Somewhat	None Interviewer note: Subject did not enjoy lifechart. Struggled with having to retell past events in life. Often had to take break and paced around the room.
242	Neutral	Nothing really	Hard to remember dates	Somewhat	Felt good to process past events	Nothing	Somewhat	None
243	Pleasant	'I feel lighter, I feel like I got some things off my chest.'		Moderately	Catch up on a lot of my dates and events		Moderately
244	Neutral	remembering good events	remembering past bad memories	Slightly	makes her think about how she does not want to be like her mother	nothing	Moderately	nothing.
245	Pleasant	adult looking back at past events	nothing	Moderately	pin point time her mood started to decline	nothing	Extremely	nothing
246	Very Pleasant	Professional environment and a good opportunity to review the events of my life as a whole. Good chronological process.	There was nothing that I disliked.	Extremely	The whole process helped me see the big picture, and see my life in a better light.	This question does not pertain to my session, it was very helpful.	Extremely	There is nothing at this time.
247	Neutral	Relaxing atmosphere.	Repetitive questions. (Friends, hobby etc)	Somewhat	Helps to see circumstances that make subject's depression worse	Nothing	Moderately	Looking at past events is a great way to review your mental health.
248	Neutral	Organized format, interesting to talk through life.	Feeling like I wasn't able to remember as much as I wanted to.	Moderately	Thinking about the timeline of my mental health concerns and remembering high points.		Somewhat
249	Pleasant	Liked the structure of the interview. Having life broken down into each section made it easy to remember.	Nothing	Somewhat	Talking about previous life events and how they effected you.	Nothings	Moderately
250	Unpleasant	Surprised that she told anyone this information	Does not like to think about negative events in life	Extremely	She is starting to see how trauma has impacted her life	nothing	Extremely	Hard to come up with dates.
251	Pleasant	I liked how i can recap my life and actually think about things that made me who I am today	nothing	Somewhat	Made me think about the things that may have affected me and may be the reason why I am the way I am	nothing	Moderately	Nope
252	Neutral	Good to talk about past events	How long it took	Somewhat	Nothing really	Nothing Really	Slightly	NA
253	Very Pleasant	'The questions were easy to understand and respond to.'	nothing	Moderately	'Saying out loud the experiences and the connections were made with how I deal with them now.'	nothing	Extremely	nothing
254	Neutral	my instructor was really nice and caring.	having to relive some past traumatic experiences.	Moderately	seeing some destructive patterns in relationships.	nothing.	Moderately	nope
255	Neutral	I didn't like it	I didn't dislike it, I was neutral.	Moderately	It was helpful because it showed how much damage I did with the drugs and alcohol.	nothing	Slightly	I don't think it would help someone with mental health issues to recall all the bad things that happened in their life.
256	Neutral	Recalling childhood	Recalling childhood (Bad experiences)	Moderately	Realizing maybe why she had anxiety and depression	N/A	Moderately	none
257	Pleasant	Subject reported liking to organize her life and talk about her ups and downs	Subject reported not enjoying the feelings related to past life issues	Extremely	Subject reports being able to talk and explain what parts of her life caused her the most depression was very helpful .	Nothing	Moderately	None
258	Neutral	List was helpful of the years. Looking back was nice concerning his childhood.	Nothing	Somewhat	Helped looking at dates	nothing	Somewhat
259	Pleasant	Nothing	Nothing	Moderately	Helped to see what lead to drug use	Nothing	Somewhat
260	Very Pleasant	Enjoyed the idea of helping other people out by doing the life chart. Thought it was good to catalogue his life events	Too long	Somewhat	Helped identify triggers for drug use.	Nothing really	Moderately	None
261	Neutral	Nothing	Struggled to talk about past bad events	Slightly	None	Hard to process old issues	Somewhat	None
262	Neutral		Bringing up past difficulties and specifics about events	Extremely	Helped me to recognize patterns	n/a	Extremely	n/a
263	Very Pleasant	remembering details about early childhood	none	Moderately	remembering early childhood memories	N/A	Somewhat	N/A
264	Unpleasant	Being able to talk about the good things that happened.	Things that happened and brought tears.	Moderately	trying to understand some of the things that Im going through	that is may not help	Moderately	no
265	Neutral	Enjoyed talking about past events	Hated trying to recall events and times it occurred.	Not at All	Nothing really	Does not think the interview alone actually give her any new insight into her mental health	Slightly	NA
266	Neutral		'talk about things that you have put in the back of your mind that you don't want to talk about'	Extremely	'talking it through' recognizing how much of her life she has felt depressed		Extremely	no
267	Pleasant	telling truth on different things	nothing	Moderately	being honest with answers	nothing	Extremely	nothing everything went well.
268	Neutral	Nothing	Was too long	Somewhat	Nothing	Nothing	Slightly
269	Pleasant			Slightly			Moderately
270
271	Neutral	Subject could not think of one thing she liked or disliked about life charting.	Subject could not think of one thing she liked or disliked about life charting.	Somewhat	Subject could not think of one thing that was helpful or not helpful about life charting.	Subject could not think of one thing that was helpful or not helpful about life charting.	Somewhat
272	Neutral	Subject couldn't remember anything she liked about life charting.	Subject disliked that the interview took forever.	Moderately	Subject thought it was helpful to remember old memories.	Subject could not think of an example of why it wasn't helpful.	Moderately	Subject stated none.
273	Neutral	States she does not remember doing it
274	Neutral	Subject could not think of anything she liked about it.	Subject states that life charting felt monotonous.	Not at All	Subject could not think of anything that was helpful or not helpful about life charting.	Subject could not think of anything that was helpful or not helpful about life charting.	Somewhat	Subject notes she just talked about things she has had to talk about being in her treatment program. Subject notes she gained zero additional insight.
275	Neutral	Nothing, doesn't really remember it	Nothin,g doesn't really remember it	Slightly	Made her think about old memories	None	Slightly
276	Pleasant			Somewhat			Somewhat
277	Neutral	nothing	nothing	Slightly	nothing	nothing	Somewhat	nothing
278	Neutral	helped her remember some things she could not remember	nothing	Moderately	nothing	nothing	Moderately	brought back lots of memories
279	Neutral	nothing	nothing	Moderately	see connection between events and mood	nothing	Moderately	nothing
280	Very Pleasant	good things	nothing	Moderately	everthings	nothing	Moderately
281	Neutral	I like that it helped me to remember parts of my life that I haven't thought about for a long time or that I forgot about.	it was very emotionally intense .	Somewhat			Somewhat
282	Neutral	nothing	relieving childhood, hard	Extremely	Reason why she has mental health issues.	relieving the memories	Somewhat	nothing. Interviewer did an excellent job.
283	Very Unpleasant			Moderately			Somewhat
284	Neutral			Somewhat			Somewhat
285	Unpleasant		How long it took, I couldn't remember alot	Somewhat			Somewhat
286	Unpleasant	I think it was helpful in seeing my life chart mapped out . because I could see the simularites of where things started going wrong.	all the questions where irritating but I soon realized why they were needed.	Moderately	just seeing where I start to vear off track what depressed me it was always when I had a loss of a child in a bad relationship	nothing	Extremely	no
287	Neutral			Slightly			Moderately
288	Neutral	Nothing	Nothing	Moderately	Finding out drug patterns was interesting.	Nothing	Somewhat
289	Pleasant	that I actually sat there and talked about my life in the past and while talking about it , it made me remember some things I haven't thought about in a long time.	just the fact that my life started going 'down hill' at the age of 14 and just talking about it.	Somewhat	that I could see some reasons why I was sad for so long growing up.	nothing really.	Extremely	no.
290	Unpleasant			Slightly			Slightly
291	Neutral	made me examine things without having to process them		Moderately	to see that I must take my medications to keep safe and others		Moderately
292	Neutral			Moderately			Moderately
293	Pleasant			Somewhat			Slightly
294	Neutral	it was somewhat emotional.	at the time i didn't have any real control over my emotions	Somewhat	i had forgotten a few things in my life that had happened, until i did my life chart.	N/A	Moderately	The interviewer is the nicest woman and you couldn't have picked a sweeter, more beautiful person for that job. her compassion for others is so awesome.
295	Neutral			Somewhat			Somewhat
296	Neutral			Somewhat			Somewhat
297	Neutral	it was good to go over things in my life in order.	it took a long time	Moderately	it made things look more logical	nothing	Moderately
298	Pleasant	It was cool to get to look back at the important things I remembered from my childhood.	Nothing.	Somewhat	I don't know that it gave me insight into my mental health but it was somewhat helpful in seeing a pattern of events.	Nothing.	Extremely
299	Neutral	It gave me an opportunity to look at things that I had blocked out.	It brought up some unpleasant memories.	Somewhat	undecided		Somewhat	undecided
300	Neutral		I didn't like having to go back an look at the past	Not at All		I don't remember honestly	Not at All
301	Neutral			Extremely			Moderately
302	Neutral	I liked seeing the time frames for things that happened	pre-elementary school years, because I didn't remember it	Somewhat	to see where I was in certain parts of my life, when you get into addiction you lose sight of those things	pre-elementary period	Extremely	I enjoyed it
303	Neutral	That the interviewer was very kind, that we earn money, that the reasoning behind the study is to ultimately to learn how to help people get better.	That it took so long and that it was not easy for me to remember exactly when things happened and so it would get confusing and I think my dates maybe overlapped which ( I felt) made me seem deceptive	Somewhat	to take a look a some major life events and see where there was maybe some coloration in my thought process and the events	not feeling good about not remembering all the details or the correct dates. by the end of it, I just really wanted it to be over because I became discouraged about it being correct	Somewhat	I just really felt like if the information was not completely correct, then it wouldn't really be that valid or helpful because It is kind of defeating the purpose of seeing when some kind of event may of affected my thought process or behavior
304	Neutral			Slightly			Slightly
305	Neutral			Somewhat			Somewhat
306	Pleasant			Extremely		it helped me remember all the trauma i had and the dates	Extremely
307	Neutral	it made me remember things that i had forgotten from my childhood	it was rather lengthy and hard to recall events at times	Moderately	it helped me to recall certain life events and see a correlation between those events and my substance use, or thought patterns emerging that led to my substance use		Extremely	i am also using it in my therapy work. it is a helpful tool in identifying resentments and fears as they relate to my childhood experiences and may have formed at a young age without my conscious knowledge
308	Neutral	The life charting allowed me to look at each event that has happened in my life and think about how it affected me. It gave me a base to work from in my therapy.	The life charting brought up a lot of uneasy and negative emotions.	Extremely			Extremely
309	Very Pleasant			Extremely			Extremely
310	Neutral			Somewhat			Moderately
311	Neutral	it put my life in perspective	nothing	Not at All	none	nothing	Moderately	no
312	Neutral	she did it very well	nothing	Moderately	helped me understand more stuff	nothing	Moderately
313	Unpleasant	remember the good events	remembering the trauma	Extremely	see when or why the depression started		Moderately
314	Neutral	remembering the positive parts of my life	remembering all the negative parts of my life	Not at All	nothing	nothing	Not at All	no
315	Neutral	that I got to look back on things	the negative in my past... bringing up the negative	Somewhat	I don't know	nothing	Slightly	no
316	Neutral	bringing up the past and how it fell in order in my life, I get to see where my addiction fell in	the last part, talking about my ex. I got flashbacks about fights and arguments	Extremely	bringing everything up from my life, I tucked that stuff so far away. I need to start coping without drugs and bringing it up helps.	still trying to identify my emotions ... I'm not really good at it still	Extremely	no
317	Unpleasant	I liked breaking it down and seeing the periods of nothingness... I thought that was interesting.	Having to go through a timeline and not remembering exactly how it really went.	Moderately	seeing where the problem times started	a lot of it was in the past and I'd rather just leave it there	Moderately	I don't think so
318	Very Pleasant	I liked just identifying positive and negative of each phase and identifying how I felt about each one.	having to think really hard and try to make sure everything is accurate... recalling information	Extremely	identifying and seeing what happened and when, why I started my drug use and things I needed to work on.	I don't know, it was all pretty helpful	Extremely	no
319	Neutral	It tells me what I need to deal with. Identifies what I need to process in therapy.	The discomfort emotionally	Slightly	Just that I need to process things.	I don't know	Moderately	It may be emotional, but it is beneficial
320	Neutral	remembering some things	trying to remember things that I couldn't remember	Extremely	remembering things at certain time frames in my life	I don't really have an answer for that	Moderately	no
321	Pleasant	it opened my eyes to a lot of things, it was pleasant but unpleasant at the same time. It made me realize that there are a lot more eye opening experiences than i realized. it helped me in my therapy.	It made me remember more details about things that i didn't want to deal with.	Somewhat	When I had to do my relationships, and best and worst of times it helped me go through those experiences in therapy, the good and the bad.	I had a lot of those thoughts in my head for 24-48 hours. It was mind draining.	Extremely	no
322	Pleasant	the fact that it reminds you of all the things that happened in your life.	nothing	Moderately	remembering all the things I've been through, to help understand why I am the way that I am	nothing really	Extremely	no
323	Unpleasant	that I was getting paid for it	memories	Not at All	I forgot that I liked playing with Barbies when I was 3	it is depressing	Not at All	it is quite depressing... maybe if my bad years would have been early, but the last time period was really shitty
324	Neutral	I don't know that is why I said 'neutral'	recapping all the negative stuff	Moderately	not really, just putting a timeline on things	I don't know	Slightly	no
325	Pleasant	it gave me the opportunity to outline my life. I haven't done that in quite some time	I don't have anything that I really disliked	Extremely	It reminded me of specific situation that have occurred and the decisions I have made.	I wouldn't say that there was anything	Moderately	no
326	Unpleasant	the organization of it	how difficult it was for me to remember certain events	Extremely	it helped to trace back the route of a lot of what has caused my emotional trauma	I don't have an answer for that	Moderately	no
327	Pleasant	remembering the positives	trying to find the negatives in my past years	Extremely	it pointed out my addiction to help me see the overall time frames of when i was using	trying to come up with dates	Extremely	no
328	Pleasant	reminscing the details from how I got to this point	How I got to this point	Extremely	That it highlighted it, it broke it down	that you broke it down	Extremely	I didn't cry... the fact that it breaks it down is good. If you are not strong enough mentally it may not be a good thing. It may trigger something... bringing back those memories.
329	Unpleasant	I guess kinda for myself actually looking at this at seeing how much negative there was and how it led up until now.	it frustrated me that I couldn't remember the dates or even the years when things happened due to my drug addiction... like how much I don't remember it frustrated me.	Somewhat	seeing how long I've been using and how it increased as time went on... it really did take control over everything in my life over time.	the dates	Moderately	yea, for me it literally take me awhile to remember things. Maybe do it a different way. Xanax has affected my memory and I won't remember things until later that evening.
330	Unpleasant	no	talking about my life	Somewhat	just the amount of time that I have abused chemicals	thinking about things that upset me	Moderately	no
331	Very Pleasant	I liked the timeline of my life.	the bad memories	Moderately	It kinda pinpoints where anxiety and stuff comes from, where stuff stems from... like addiction and all that.	nothing	Extremely	no
332	Neutral	nothing	the timing, it takes a long time	Not at All	no	I don't see anything helpful about it... I don't get it	Slightly	no
333	Pleasant	socializing with the interviewer	having to remember the dates	Somewhat	shows me how my life is chaotic	to remember it	Extremely	no nothing
334	Pleasant	it brought back memories	trying to remember everything	Somewhat	seeing everything that I've gone through since i was a kid.	there was nothing that was not helpful	Moderately	no
335	Unpleasant	no	it gets intense... looking back at your life.	Somewhat	it lets you look at everything that you have done	I don't know	Somewhat	no
336	Neutral	I got to see where my highs and lows were and what caused me to trigger... and what I don;t want my life to be like in the future.	It brought up a lot of bad memories and feelings	Moderately	you can see my peaks... you can tell when something tragic would happen because I would start shooting dope again	nothing	Extremely	it just opened up my eyes
337	Neutral	I liked how it made me think about what I did in the past and how I felt about it today	how long it was	Somewhat	how I can look at what happened in my life and I can think about what i can change or what i would like to do in my life to outweigh the bad in my life... the differences I want to make	I don't know	Somewhat	no
338	Neutral	It made me think	it is hard to place certain events in putting them in the time frame that they belong in	Somewhat	I don't know	Nothing	Moderately	no
